# Supplementary material for: Transcriptomic analysis of chicken Myozenin 3 regulation reveals its potential role in cell proliferation
Source: PLoS One. 2017 Dec 13;12(12):e0189476. doi: 10.1371/journal.pone.0189476 (PMC5728575; doi:10.1371/journal.pone.0189476)
Supplement: S1 Table — (XLSX) [file pone.0189476.s002.xlsx]

## Sheet: datatable
Sample name	Raw reads	Clean reads	clean bases	Error rate(%)	Q20(%)	Q30(%)	GC content(%)
NC1	46251546	44243376	6.64G	0.01	97.34	93.46	47.05
NC2	54132782	51975948	7.8G	0.01	97.79	94.56	47.19
NC3	54757710	52412854	7.86G	0.01	97.49	93.79	46.42
inter_1	49873262	46933982	7.04G	0.01	97.5	93.82	45.77
inter_2	67813718	64642808	9.7G	0.01	97.95	94.94	46.53
inter_3	53119582	50680960	7.6G	0.01	98.05	95.15	47.36
con_1	71052514	68204422	10.23G	0.01	97.79	94.67	51.11
con_2	73216536	70453214	10.57G	0.01	97.74	94.53	51.89
con_3	67427904	63623934	9.54G	0.01	97.45	93.8	50.52
O_exp_1	56894368	54493814	8.17G	0.01	97.32	93.51	51.15
O_exp_2	61179340	58586504	8.79G	0.01	97.39	93.65	49.39
O_exp_3	57573410	54973256	8.25G	0.01	97.42	93.73	49.54
