# Supplementary material for: Transcriptomic analysis of chicken Myozenin 3 regulation reveals its potential role in cell proliferation
Source: PLoS One. 2017 Dec 13;12(12):e0189476. doi: 10.1371/journal.pone.0189476 (PMC5728575; doi:10.1371/journal.pone.0189476)
Supplement: S3 Table — Differentially expressed gene ID under knockdown condition. (XLSX) [file pone.0189476.s004.xlsx]

## Sheet: Sheet1
ENSGALG00000002467
ENSGALG00000039999
ENSGALG00000010949
ENSGALG00000006378
ENSGALG00000001376
ENSGALG00000001328
ENSGALG00000030376
ENSGALG00000033157
ENSGALG00000010628
ENSGALG00000011046
ENSGALG00000002412
ENSGALG00000029599
ENSGALG00000026557
ENSGALG00000005649
ENSGALG00000008827
ENSGALG00000002500
ENSGALG00000025842
ENSGALG00000013621
ENSGALG00000037527
ENSGALG00000002708
ENSGALG00000031525
ENSGALG00000005331
ENSGALG00000032779
ENSGALG00000006677
ENSGALG00000011687
ENSGALG00000004465
ENSGALG00000002546
ENSGALG00000041375
ENSGALG00000042443
ENSGALG00000028294
ENSGALG00000041630
ENSGALG00000001727
ENSGALG00000036990
ENSGALG00000001160
ENSGALG00000028880
ENSGALG00000039710
ENSGALG00000010258
ENSGALG00000004798
ENSGALG00000001956
ENSGALG00000003879
ENSGALG00000008609
ENSGALG00000030359
ENSGALG00000032974
ENSGALG00000003670
ENSGALG00000017186
ENSGALG00000008007
ENSGALG00000035804
ENSGALG00000008902
ENSGALG00000031614
ENSGALG00000034030
ENSGALG00000002651
ENSGALG00000015253
ENSGALG00000028352
ENSGALG00000006073
ENSGALG00000006802
ENSGALG00000039322
ENSGALG00000016919
ENSGALG00000031529
ENSGALG00000028801
ENSGALG00000000585
ENSGALG00000007945
ENSGALG00000005321
ENSGALG00000005422
ENSGALG00000023904
ENSGALG00000031443
ENSGALG00000004722
ENSGALG00000034501
ENSGALG00000006343
ENSGALG00000005489
ENSGALG00000038768
ENSGALG00000023626
ENSGALG00000004047
ENSGALG00000033497
ENSGALG00000028262
ENSGALG00000005759
ENSGALG00000027630
ENSGALG00000043603
ENSGALG00000008747
ENSGALG00000031216
ENSGALG00000010346
ENSGALG00000004449
ENSGALG00000028466
ENSGALG00000012364
ENSGALG00000040620
ENSGALG00000035419
ENSGALG00000001038
ENSGALG00000042337
ENSGALG00000041528
ENSGALG00000029621
ENSGALG00000011086
ENSGALG00000002525
ENSGALG00000040297
ENSGALG00000032004
ENSGALG00000030847
ENSGALG00000043625
ENSGALG00000017414
ENSGALG00000015141
ENSGALG00000010129
ENSGALG00000034251
ENSGALG00000011872
ENSGALG00000012416
ENSGALG00000003792
ENSGALG00000037669
ENSGALG00000008393
ENSGALG00000004184
ENSGALG00000032529
ENSGALG00000011998
ENSGALG00000029429
ENSGALG00000009023
ENSGALG00000031535
ENSGALG00000039327
ENSGALG00000003849
ENSGALG00000038902
ENSGALG00000033092
ENSGALG00000026146
ENSGALG00000026359
ENSGALG00000033807
ENSGALG00000021128
ENSGALG00000015090
ENSGALG00000001992
ENSGALG00000013640
ENSGALG00000006613
ENSGALG00000000866
ENSGALG00000042079
ENSGALG00000029917
ENSGALG00000000461
ENSGALG00000028567
ENSGALG00000012550
ENSGALG00000038096
ENSGALG00000004974
ENSGALG00000039080
ENSGALG00000038362
ENSGALG00000031112
ENSGALG00000002594
ENSGALG00000010226
ENSGALG00000016105
ENSGALG00000033300
ENSGALG00000002192
ENSGALG00000028301
ENSGALG00000002549
ENSGALG00000038141
ENSGALG00000012394
ENSGALG00000035717
ENSGALG00000017326
ENSGALG00000000362
ENSGALG00000041192
ENSGALG00000000379
ENSGALG00000004986
ENSGALG00000027462
ENSGALG00000016595
ENSGALG00000034294
ENSGALG00000004498
ENSGALG00000004140
ENSGALG00000013740
ENSGALG00000036854
ENSGALG00000035656
ENSGALG00000038224
ENSGALG00000032717
ENSGALG00000025937
ENSGALG00000011475
ENSGALG00000008308
ENSGALG00000033522
ENSGALG00000037611
ENSGALG00000007332
ENSGALG00000036142
ENSGALG00000004620
ENSGALG00000028063
ENSGALG00000011668
ENSGALG00000038554
ENSGALG00000007606
ENSGALG00000007080
ENSGALG00000035707
ENSGALG00000016843
ENSGALG00000012540
ENSGALG00000040291
ENSGALG00000006174
ENSGALG00000040926
ENSGALG00000021021
ENSGALG00000020316
ENSGALG00000010186
ENSGALG00000037096
ENSGALG00000006880
ENSGALG00000001409
ENSGALG00000003122
ENSGALG00000041501
ENSGALG00000032915
ENSGALG00000042368
ENSGALG00000029497
ENSGALG00000035345
ENSGALG00000029747
ENSGALG00000007582
ENSGALG00000029528
ENSGALG00000043582
ENSGALG00000008997
ENSGALG00000037618
ENSGALG00000040655
ENSGALG00000008439
ENSGALG00000016313
ENSGALG00000000684
ENSGALG00000031843
ENSGALG00000003495
ENSGALG00000006702
ENSGALG00000039872
ENSGALG00000008166
ENSGALG00000003015
ENSGALG00000014970
ENSGALG00000025972
ENSGALG00000023881
ENSGALG00000000402
ENSGALG00000002260
ENSGALG00000037934
ENSGALG00000030904
ENSGALG00000001965
ENSGALG00000030181
ENSGALG00000009641
ENSGALG00000032871
ENSGALG00000012595
ENSGALG00000011200
ENSGALG00000042461
ENSGALG00000042976
ENSGALG00000036798
ENSGALG00000002725
ENSGALG00000008836
ENSGALG00000005034
ENSGALG00000013569
ENSGALG00000041592
ENSGALG00000027330
ENSGALG00000037586
ENSGALG00000006758
ENSGALG00000041013
ENSGALG00000009001
ENSGALG00000000235
ENSGALG00000032702
ENSGALG00000042030
ENSGALG00000031094
ENSGALG00000000349
ENSGALG00000000505
ENSGALG00000006725
ENSGALG00000030712
ENSGALG00000016059
ENSGALG00000036114
ENSGALG00000042077
ENSGALG00000008367
ENSGALG00000041634
ENSGALG00000006543
ENSGALG00000037780
ENSGALG00000005180
ENSGALG00000016524
ENSGALG00000041687
ENSGALG00000004154
ENSGALG00000007077
ENSGALG00000002667
