# Supplementary material for: Transcriptomic analysis of chicken Myozenin 3 regulation reveals its potential role in cell proliferation
Source: PLoS One. 2017 Dec 13;12(12):e0189476. doi: 10.1371/journal.pone.0189476 (PMC5728575; doi:10.1371/journal.pone.0189476)
Supplement: S4 Table — Differentially expressed gene ID under overexpression condition. (XLSX) [file pone.0189476.s005.xlsx]

## Sheet: Sheet1
ENSGALG00000006325
ENSGALG00000008298
ENSGALG00000004812
ENSGALG00000014297
ENSGALG00000039532
ENSGALG00000040581
ENSGALG00000007479
ENSGALG00000003103
ENSGALG00000035487
ENSGALG00000009020
ENSGALG00000039685
ENSGALG00000042932
ENSGALG00000043038
ENSGALG00000008475
ENSGALG00000004180
ENSGALG00000038399
ENSGALG00000004442
ENSGALG00000020479
ENSGALG00000002374
ENSGALG00000033834
ENSGALG00000041417
ENSGALG00000010127
ENSGALG00000031158
ENSGALG00000015013
ENSGALG00000015037
ENSGALG00000003636
ENSGALG00000004325
ENSGALG00000003580
ENSGALG00000002167
ENSGALG00000040116
ENSGALG00000010174
ENSGALG00000023576
ENSGALG00000041215
ENSGALG00000003690
ENSGALG00000010402
ENSGALG00000041429
ENSGALG00000011099
ENSGALG00000009553
ENSGALG00000001183
ENSGALG00000027874
ENSGALG00000039028
ENSGALG00000042220
ENSGALG00000027864
ENSGALG00000010748
ENSGALG00000032854
ENSGALG00000036419
ENSGALG00000004239
ENSGALG00000043006
ENSGALG00000028294
ENSGALG00000042795
ENSGALG00000013208
ENSGALG00000013568
ENSGALG00000032588
ENSGALG00000011106
ENSGALG00000000470
ENSGALG00000003283
ENSGALG00000021733
ENSGALG00000012412
ENSGALG00000001048
ENSGALG00000038598
ENSGALG00000041993
ENSGALG00000006106
ENSGALG00000038110
ENSGALG00000026928
ENSGALG00000004542
ENSGALG00000029940
ENSGALG00000030359
ENSGALG00000011609
ENSGALG00000000452
ENSGALG00000027983
ENSGALG00000004517
ENSGALG00000035711
ENSGALG00000011783
ENSGALG00000041285
ENSGALG00000010915
ENSGALG00000029329
ENSGALG00000001605
ENSGALG00000035804
ENSGALG00000006997
ENSGALG00000043727
ENSGALG00000028352
ENSGALG00000008979
ENSGALG00000032270
ENSGALG00000002648
ENSGALG00000016447
ENSGALG00000034078
ENSGALG00000011406
ENSGALG00000043355
ENSGALG00000006871
ENSGALG00000034095
ENSGALG00000043709
ENSGALG00000004959
ENSGALG00000003651
ENSGALG00000015874
ENSGALG00000013606
ENSGALG00000015691
ENSGALG00000031130
ENSGALG00000002646
ENSGALG00000008022
ENSGALG00000033842
ENSGALG00000039553
ENSGALG00000000154
ENSGALG00000005135
ENSGALG00000004722
ENSGALG00000000201
ENSGALG00000033159
ENSGALG00000010017
ENSGALG00000012111
ENSGALG00000030277
ENSGALG00000012117
ENSGALG00000016495
ENSGALG00000008747
ENSGALG00000003677
ENSGALG00000013861
ENSGALG00000036806
ENSGALG00000040646
ENSGALG00000003624
ENSGALG00000028466
ENSGALG00000030040
ENSGALG00000016927
ENSGALG00000003085
ENSGALG00000038853
ENSGALG00000034473
ENSGALG00000040342
ENSGALG00000043179
ENSGALG00000007701
ENSGALG00000034297
ENSGALG00000029152
ENSGALG00000011190
ENSGALG00000039895
ENSGALG00000013642
ENSGALG00000027891
ENSGALG00000043003
ENSGALG00000012219
ENSGALG00000029694
ENSGALG00000005757
ENSGALG00000011476
ENSGALG00000007131
ENSGALG00000032051
ENSGALG00000010129
ENSGALG00000034716
ENSGALG00000036976
ENSGALG00000003584
ENSGALG00000008856
ENSGALG00000026525
ENSGALG00000032223
ENSGALG00000037040
ENSGALG00000030941
ENSGALG00000040493
ENSGALG00000015360
ENSGALG00000006016
ENSGALG00000005653
ENSGALG00000041266
ENSGALG00000008839
ENSGALG00000003855
ENSGALG00000042641
ENSGALG00000014233
ENSGALG00000042463
ENSGALG00000038848
ENSGALG00000023541
ENSGALG00000017715
ENSGALG00000007018
ENSGALG00000034186
ENSGALG00000001664
ENSGALG00000033631
ENSGALG00000033891
ENSGALG00000000949
ENSGALG00000037711
ENSGALG00000001569
ENSGALG00000030736
ENSGALG00000001905
ENSGALG00000026152
ENSGALG00000038757
ENSGALG00000026287
ENSGALG00000025946
ENSGALG00000033573
ENSGALG00000034766
ENSGALG00000028318
ENSGALG00000011581
ENSGALG00000001106
ENSGALG00000034100
ENSGALG00000003092
ENSGALG00000034566
ENSGALG00000042492
ENSGALG00000002198
ENSGALG00000012941
ENSGALG00000007625
ENSGALG00000015346
ENSGALG00000007158
ENSGALG00000034478
ENSGALG00000030661
ENSGALG00000005582
ENSGALG00000031531
ENSGALG00000042389
ENSGALG00000026983
ENSGALG00000013002
ENSGALG00000021025
ENSGALG00000038943
ENSGALG00000011271
ENSGALG00000040360
ENSGALG00000027658
ENSGALG00000006390
ENSGALG00000037751
ENSGALG00000016455
ENSGALG00000012644
ENSGALG00000033684
ENSGALG00000015779
ENSGALG00000011376
ENSGALG00000030597
ENSGALG00000005215
ENSGALG00000034661
ENSGALG00000019795
ENSGALG00000003096
ENSGALG00000043324
ENSGALG00000030826
ENSGALG00000011557
ENSGALG00000032803
ENSGALG00000030291
ENSGALG00000015179
ENSGALG00000037633
ENSGALG00000011306
ENSGALG00000022751
ENSGALG00000028770
ENSGALG00000039716
ENSGALG00000009752
ENSGALG00000008623
ENSGALG00000016522
ENSGALG00000030221
ENSGALG00000006647
ENSGALG00000013583
ENSGALG00000008881
ENSGALG00000032619
ENSGALG00000010745
ENSGALG00000005616
ENSGALG00000038101
ENSGALG00000023709
ENSGALG00000039238
ENSGALG00000010870
ENSGALG00000014140
ENSGALG00000033132
ENSGALG00000037913
ENSGALG00000000769
ENSGALG00000009748
ENSGALG00000014846
ENSGALG00000004695
ENSGALG00000010633
ENSGALG00000029151
ENSGALG00000009450
ENSGALG00000012281
ENSGALG00000023703
ENSGALG00000021685
ENSGALG00000038013
ENSGALG00000027571
ENSGALG00000035656
ENSGALG00000030602
ENSGALG00000032398
ENSGALG00000008028
ENSGALG00000009017
ENSGALG00000036616
ENSGALG00000007477
ENSGALG00000029109
ENSGALG00000010593
ENSGALG00000043685
ENSGALG00000033129
ENSGALG00000036600
ENSGALG00000029512
ENSGALG00000006775
ENSGALG00000021525
ENSGALG00000035879
ENSGALG00000004799
ENSGALG00000011242
ENSGALG00000037269
ENSGALG00000026970
ENSGALG00000029646
ENSGALG00000027805
ENSGALG00000008584
ENSGALG00000033930
ENSGALG00000016400
ENSGALG00000030907
ENSGALG00000005120
ENSGALG00000029502
ENSGALG00000005905
ENSGALG00000027345
ENSGALG00000002728
ENSGALG00000008014
ENSGALG00000031983
ENSGALG00000023725
ENSGALG00000028499
ENSGALG00000016893
ENSGALG00000041577
ENSGALG00000011182
ENSGALG00000010052
ENSGALG00000007592
ENSGALG00000006273
ENSGALG00000012429
ENSGALG00000029572
ENSGALG00000032618
ENSGALG00000005195
ENSGALG00000016971
ENSGALG00000001558
ENSGALG00000034655
ENSGALG00000029446
ENSGALG00000000619
ENSGALG00000033529
ENSGALG00000007907
ENSGALG00000001263
ENSGALG00000006152
ENSGALG00000036069
ENSGALG00000014978
ENSGALG00000030969
ENSGALG00000032215
ENSGALG00000027533
ENSGALG00000012277
ENSGALG00000026426
ENSGALG00000011094
ENSGALG00000001894
ENSGALG00000014976
ENSGALG00000001470
ENSGALG00000033789
ENSGALG00000034042
ENSGALG00000006483
ENSGALG00000033597
ENSGALG00000001394
ENSGALG00000012691
ENSGALG00000012659
ENSGALG00000042906
ENSGALG00000035901
ENSGALG00000038290
ENSGALG00000027546
ENSGALG00000000775
ENSGALG00000028037
ENSGALG00000011288
ENSGALG00000015612
ENSGALG00000007027
ENSGALG00000009361
ENSGALG00000027786
ENSGALG00000027415
ENSGALG00000008661
ENSGALG00000037166
ENSGALG00000030732
ENSGALG00000041129
ENSGALG00000035444
ENSGALG00000006944
ENSGALG00000012834
ENSGALG00000038146
ENSGALG00000038624
ENSGALG00000014261
ENSGALG00000038541
ENSGALG00000002470
ENSGALG00000014321
ENSGALG00000038529
ENSGALG00000043529
ENSGALG00000040312
ENSGALG00000030743
ENSGALG00000035734
ENSGALG00000001181
ENSGALG00000039206
ENSGALG00000036747
ENSGALG00000030706
ENSGALG00000026239
ENSGALG00000030871
ENSGALG00000009690
ENSGALG00000007557
ENSGALG00000007785
ENSGALG00000013723
ENSGALG00000009990
ENSGALG00000012178
ENSGALG00000004515
ENSGALG00000001347
ENSGALG00000012200
ENSGALG00000042356
ENSGALG00000010663
ENSGALG00000033440
ENSGALG00000037736
ENSGALG00000015180
ENSGALG00000005438
ENSGALG00000033854
ENSGALG00000043412
ENSGALG00000030112
